# Supplementary material for: Recently integrated Alu insertions in the squirrel monkey (Saimiri) lineage and application for population analyses
Source: Mob DNA. 2018 Feb 12;9:9. doi: 10.1186/s13100-018-0114-7 (PMC5808450; doi:10.1186/s13100-018-0114-7)
Supplement: Supplementary file 1 — An excel file containing worksheets for PCR primers & coordinates, Squirrel monkey samples, PCR format, and genotype data for each locus. Table S1 details the loci sequenced. (XLSX 503 kb) [file 13100_2018_114_MOESM1_ESM.xlsx]

## Sheet: PCR Primers & Coordinates
	Locus Name	Genomic Location [saiBol1]	Forward Primer (5' - 3')	Reverse Primer (5' - 3')	% Divergence	Allele Frequency
1	L-20858-sf38	JH378147:17614119-17615617	TGGAACATTTAGGCAGACAACT	CAGGTCTGATCAATGACTTCCA	0.7	0.416667
2	L-41345-sf42	JH378342:418163-419666	ACATCAGCTGGCCCACTC	AAAGCCTGGGTAATGGTGTG	0.7	0.580645
3	L-14244-Ta15	JH378224:4665724-4667194	TCCATGGACAGCCACAGAG	CACTTATTAGGTGTTGGGCACTATC	0.7	1
4	L-13801-sf36	JH378214:2986109-2987604	AAGAGAGGAGTAAGAGTCATGTAGTCA	GTTGGGACTGTTGACCTGCT	1	0.25
5	L-28542-subfam5	JH378153:14963674-14965177	AAATGGAATCACTGCCCTTG	ACTCCTGGCTTCAAGTGATCC	0	1
6	L-22230-Ta10	JH378180:8282631-8284126	TGTCCTGGAAATGAAACTGC	GCACAAGAACACACAAGACACC	1.7	1
7	L-22541-Ta10	JH378189:7439590-7441099	CAGCCTCAGCTCCGTATCA	TCTCCATAAATGGGAGAATGG	1.1	1
8	L-17745-sf38	JH378110:39004631-39006141	CCAGGAAAGTGGTTTCTCTCC	GAGCCTCTGAAACTCATCTGC	0.7	1
9	L-18890-subfam45	JH378119:26130019-26131527	CCTTATGCTTTCCATTAATCCTG	TCAGATTTGGTCTGAGATTGGA	0	1
10	L-27738-sf37	JH378137:10582043-10583543	GGAGCCCTCACCTTTACCTT	GGTGTGCCCAAATCCAAAC	1	1
11	L-19386-Ta10	JH378124:9734879-973637	CTCGTGGCTCCTGAGAAACT	CCAGAGCCTGAAGGTAGATCC	1.1	1
12	L-5992-sf38	JH378126:22769054-22770562	ATGTTATTGTTGAGATTATTGAGAGC	TCAAAACAAGCCCAGCTTC	1.4	0.666667
13	L-39699-sf36	JH378179:9693998-9695496	CAGACAACTTACAGAACTGCAGAAA	CCCTTGTCTCTGTAACCTCACC	1	0.55
14	L-17782-subfam45	JH378110:7372764-7374262	CCCTTGGCTACAACTTAATCAC	GACAGGGATAGAGTCAGTGAGGT	1.1	1
15	L-28209-subfam39	JH378145:395517-397010	CTTCCAGTCAAAGCCTTGGT	TCCTGGACTCAAATGATCCTC	1.4	0.296875
16	L-40618-subfam32	JH378227:2177616-2179128	GATCCTTTAGTTGTCTGCTTGG	CATCAGCAGGTCCCAATG	0.7	1
17	L-11531-subfam2	JH378176:5375945-5377452	AGGTCGAGGCTGCAATGA	GCAGCTGCTTCTGATGTACAAA	1.1	1
18	L-19685-subfam9	JH378128:3579852-3581355	GCCATTGATGGGTGACTTCT	GCACTGTCATCTCAGCCTCA	0.4	1
19	L-40335-subfam32	JH378210:2260381-2261893	TGAGAACTGTGAACTGTGGAAGA	CCATGAAGTTGAAGCTGCTC	0.3	0.421875
20	L-30367-subfam5	JH378217:2410979-2412473	TCATGGAAGTACAATGCAGCA	TAACATGGCCACATTATTCATTT	0.3	1
21	L-25770-subfam5	JH378112:33671258-33672763	GCCCTTACCCACTGCTTATGT	GCTGTGGCCAATCTGCTG	0.3	1
22	L-21370-subfam26	JH378158:1738166-1739681	CCTCTCAGCTTGGAGGTTGT	AACCCATGAAGTAGGTTATGTCATT	1.1	0.609375
23	L-19933-subfam17	JH378132:8704699-8706190	CCCAAGAAAGGGCATGTTAG	TCAGACCTATTTCCAGCCTGT	1.8	1
24	L-23592-subfam26	JH378239:1108896-1110406	TGCTTTCTATACAGCCTACAGAACT	GAAGGGTAAGTATATGGACTGAATG	0.7	1
25	L-26673-subfam29	JH378121:13440515-13442017	CTAGCCTGCCAAATCCTCTG	CAGGGCATTGGAAATGTCTTT	1.1	0.515625
26	L-21071-subfam11	JH378151:3326966-3328464	GGCAGGCAGATAACTTGAGG	GGTTCAAGCGATTGATTCTCC	1.2	0
27	L-3951-Subfam13	JH378116:12332144-12333661	CAACAGCCACCCAGTGATTA	GGTTGAACTGTTGCCAATGA	1.8	1
28	L-36200-subfam32	JH378116:14532220-14533713	GAAAGCAAAGGCTTTAAATGAA	GGAAATTTATCAGCTGATAGCAC	1.1	1
29	L-25047-subfam37	JH378107:42118364-42119882	TGGGAATGTGTATCTGTTGAAGGT	ATCTTGCCACCCAGGGATAA	1.1	1
30	L-35681-Subfam32	JH378112:17911697-17913199	CATGTGCTCAGGATGACCAG	TTGACCATCACAAGACTTCATTT	0.7	1
31	L-16089-Subfam26	JH378282:2922328-2923826	CTTGTTCCCTACTAAGAGTCAGAAA	AGCTACATAGCAGGAAGCCAT	0.3	0.65625
32	L-31164-Subfam5	JH378275:2196087-2197593	GACGTGTTGCAAAGGCTGA	CTCCTCCTCAGCTGTTCCTC	0	0.078125
33	L-26647-Subfam4	JH378120:587090-588593	AGAACCAACTTCAGGGAGCA	GCTCACAAGAAGCCAGACCT	0.3	1
34	L-24663-subfam5	JH378105:4586122-4587629	TCCCTGTGTATGGTCTTGG	CTCAGGCTTAGTGAGATTAAGTGA	0.3	1
35	L-27488-subfam4	JH378132:8683843-8685336	AGTGCTCTTAACTCTAGACCACATT	CAGATACCAGGGCTCCACTA	0.3	0.65625
36	L-12277-subfam2	JH378187:7145079-7146575	TTGGAGATTCTTCCACTGAGG	CCAACGTGAATAATGGTAGAACAG	1.1	1
37	L-18664-subfam9	JH378117:29908270-29909773	AACCAAACACCACCTGTTCC	TTCGTTAAGTGGAACTTTCTGG	1.4	1
38	L-27102-subfam5	JH378127:14945430-14946925	GCATAGTCCCTTTCCTTAATGAGT	CTAAACTGCCAGCCCATACC	0.3	0.533333
39	L-38161-Subfam32	JH378140:6349696-6351207	GGCTGGTTGGAATCAGAGAT	CCAGCAAGACGCACTACACA	0	0.782609
40	L-29927-Subfam4	JH378197:7658563-7660059	CAGACATGATGCTCCTTTACC	TGACAAAGTGACAGTATTAGTTGACA	0.4	0.633333
41	L-39157-Subfam32	JH378164:12747480-12748990	GAGGGTGTCCCTTAGGTCAG	TGGAACAGCACCACAGTGA	0.3	0.448276
42	L-27170-subfam4	JH378128:11961143-11962651	GACCTTGGTGATAAGCTTGACTT	TGTGATCCAATAACATAGATTCAAGA	0.4	1
43	L-36635-subfam32	JH378119:18114683-18116191	CAAGTTCTAGTGAACTATCTAGGCAGA	CAAGGCAAATGTGGAGTTCA	0.3	1
44	L-36437-subfam32	JH378117:35958819-35960316	TTCATGAAAGACTAATAGAATTAGCAA	CCCTGTCATTTGAGACGTATTTA	0.7	1
45	L-38701-subfam32	JH378150:14766599-14768107	CAAATTAAGGCTGGGTCTGC	GAGGCCCACAATGTGCTAAA	0.7	0
46	L-3561-Sf38	JH378115:13099754-13101251	GTGATGGTTTCACTCCTTTCTT	GGTATCTGGTAGAGAGATTGCTAGA	0.7	1
47	L-22568-sf37	JH378190:4436328-4437837	GGTCACAGCAACCTCCCTAA	TCTTTCATGGCAGAAGTGGA	0.7	0.625
48	L-20767-subfam11	JH378145:76160-77657	CTCCTGGGCTCAAGTGATTC	CGCACAGCCAGAAGCAATA	1.9	1
49	L-18103-subfam11	JH378113:24684218-24685725	AAAGAGCTCCTGGCACATAA	TGCCCTCATGATCTCTAGGT	1.9	0.625
50	L-39315-Ta15	JH378169:233493-235002	CACCTTCTCCCTACCCTTCC	CCTTACTCCCACTTTGCACCT	0.3	1
51	L-22519-Ta10	JH378189:2665847-2667347	CCCAAATCCTACCTGCTCTG	TTTCAACCAATATTTATCAATGACTC	1.4	1
52	L-23004-sf36	JH378206:1686284-1687776	CAGCTGATCCGAGAGGATG	TGGGTTCTCGGGAAATAAGTC	1	1
53	L-12498-sf37	JH378190:6362303-6363805	GGCAGGCACCTGAAATCC	GCTTGGCTGCTCACACATAA	0.7	1
54	L-41107-sf42	JH378273:3009690-3011193	CACTATCTAACATCCCTAGCAGACA	GGTTGGCCATAAGATGAGGA	0.7	1
55	L-10394-sf44	JH378162:9815509-9817018	CAGTGTGATTCAGGGAAGGTG	CCTTCAGAAAGGTTGAAGCAA	0.7	1
56	L-35154-sf42	JH378108:33053451-33054957	GATGAGGGCATGCATTGAA	GGTCTGCAGTTCTCCAGCTT	1	0.5625
57	L-11031-sf37	JH378170:7529591-7531101	TTTCTGGAGGCTCCTCTTTC	TGCACATGAACCACATCTTT	1	1
58	L-12136-sf38	JH378185:3639584-3641090	ACAGCTTTCAAAGAAGCTGACA	TGGCACATAGTAGGTGCTCACT	1	1
59	L-234-subfam12	JH378239:2026249-2027758	CCACCCAAATCTCATGTCAA	TGGCTTCCTTGTCTGTCCTT	0.7	0.96875
60	L-16548-subfam0	JH378316:931855-933328	TTATGCATGGAGAAGCTTGG	GGAACCAATTCTGGGTCTGA	1.8	1
61	L-25687-sf47	JH378111:8266685-8268186	CTGAGGCTTTCCTAGGCTCT	CAGAGCAGTGATGGTGAAGG	1.4	0.796875
62	L-11423-sf47	JH378175:6680433-6681908	TTAACTTGCCACACTATTTCTTCAAA	CGATTTGCTGCATTGAGG	1.4	0.96
63	L-28483-subfam12	JH378152:12503612-12505115	GGAAACAGTAGCTCAGGGATAGC	CCCTCGAAATATAGCGAATTG	0.3	0.984375
64	L-13664-subfam18	JH378210:6551175-6552659	TTCACACAACAGGAAAGAGGAA	GGTATTCAGGGCGTTTATTGA	2	1
65	L-25403-subfam14	JH378109:39493923-39495428	CTGTTTCAACCTGACCATGC	AGTGGCAAAGTCCCATGAAT	1.1	1
66	L-39646 subfam12	JH378178:707526-709028	GGCACAATCCATGGTACAACT	CTACTTAACGGAAAGATAGTCCACA	0.4	1
67	L-11426-sf51	JH378175:7013813-7015303	GCTCTCCTGCTTCTACCCAAG	CATTTGATCAGAAATTATTGGTGTCT	1.1	0.642857
68	L-28246-subfam14	JH378146:15204052-15205553	TACCAATTGGGAGGGAGAGA	TCCAAGTCCTCAAGGCATTA	1.1	0.96875
69	L-12378-sf51	JH378189:4065273-4066787	ATTTGCTAAGAGGATAAATCTTAAGTG	AGCCTCACAGAATACATGCAA	1.4	0.516129
70	L-10136-sf46	JH378160:14592944-14594453	TTGTGGTAGGTGCTATGCTAGG	CAGAGTGGATGCTCTGGTCTC	1.1	0.984375
71	L-12655-sf51	JH378193:3309098-3310608	ACCTGTCTAGCTGCAGGATATGG	GCGGAGGCTCAACTATCAGA	1	0.984375
72	L-28255-subfam14	JH378146:3768108-3769599	ACAGTGGTCCAAGAAGGTGAG	AGCAAGCTTGCATGCATTAG	1.8	1
73	L-6528-subfam13	JH378130:181421-182922	TCTGTTGTTGGGTGTCTGGA	GGCAGAAGAGGAGGGAGGTA	1.4	1
74	L-39892-subfam12	JH378185:2585467-2586972	TTTGCTTTCAGGACAGACTGA	CAGATGCTACTTGGCCTTGA	0.7	1
75	L-15067-sf51	JH378245:745581-747076	ACAAGAAGGTGCCATGTGAA	GCTGGGCAGTCTTCCCTTAT	0.7	0.966667
76	L-38132-subfam12	JH378140:12250307-12251815	CTCATTCTAGGAAGCCAGCA	ATGCCAGGCCAATTAATGTT	0.4	0.4375
77	L-11163-sf63	JH378172:9438308-9439814	CTGGGCTGAACCTTTCATTT	CAGACATGAGTCACATGCACA	0.7	1
78	L-14471-sf63	JH378228:5671242-5672749	CCAGTGTAGAAACCATGAATCC	AAACCCAAAGGACACTCACC	0.7	0.546875
79	L-11247-sf66	JH378173:7355286-7356787	GCAGAGGTTGCAGTGAGTTG	CTGGAGTGCTGTGATGAACA	0.7	0.403226
80	L-35791-sf63	JH378112:5202151-5203662	TGTTAGGCATGGAGAGGACA	CCACATTAGGGCTAAATTCCA	0	1
81	L-21475-sf66	JH378160:13955740-13957249	GAGACACGCTGTTCATCCAT	GAGGTCCAGGCACATAACAG	0.7	1
82	L-19033-sf66	JH378120:3484665-3486167	GAAAAGGGATTGTTGTGCTCTA	TATTAACACAGAGGGTGGACACT	0.7	0.333333
83	L-34539-sf66	JH378105:5714081-5715580	TCCAACACTGGAATAGAGACATT	TTAAACATGCAAAGCGATCC	1.1	1
84	L-37516-sf66	JH378130:16176335-16177836	TCCTCCTAACTCTGCTTGATAGG	AGATCTCTGCTCACATTAGTGGC	0	1
85	L-18686-sf63	JH378117:34235240-34236737	TGTTAGGCATGGAGAGGACA	CACACCTGCTTCAACACACC	0.3	1
86	L-12684-sf63	JH378193:652524-654030	TAGCTGAGTGTGGTGGTGTG	CTCAGCAGGTTCTCTGCCTA	0.3	0.34375
87	L-10182-sf53	JH378160:8162588-8164098	TCCACCACTTCATCCTCACC	CGATTCTTCATGTACTGCCATGT	1.4	1
88	L-35352-sf62	JH378109:40093802-40095306	AAGAGACAAGGCCAGGAGTT	GCAGAACACTATGAAGGCTTCTC	0.3	1
89	L-26825-subfam39	JH378123:18142694-18144192	GGATTGTGTAAGTACACCCTGATG	CTGGAACCAATCCCAAACAG	1.8	1
90	L-26039-subfam39	JH378114:36575957-36577465	GGGGCCTATCTTGGGACT	TCCTCATTGCTCTCACATTTC	0.3	1
91	L-39513-sf52	JH378175:2364280-2365790	CCAAGCCCTAGAGTTTCCAGT	GGAATCATTTCCATTGTCATCA	1.4	0.790323
92	L-39753-sf44	JH378181:2438851-2440342	CTTGGTAACTGAAAGCTTCCTGA	GAGGCTAAGGCAGCAGGAG	0.7	1
93	L-1748-subfam0	JH378108:50514101-50515571	TCAGCAGTTGGAGAGTCCTG	AGGATGTGTGCTGCCCTAAG	1.5	0.65625
94	L-5218-sf36	JH378121:9425326-9426832	AATTCTACCCAATGCACAATCC	TGGACCTGGAGCTAATTGGT	1	1
95	L-14153-sf62	JH378223:1866674-1868172	TCAGCAGACCAAGGAAGAATG	CATGCTAAGCATGTTACCTCGT	0.7	1
96	L-1243-sf53	JH378107:27887183-27888692	AACGTTTCCACTGATTGCTGT	CAATGGAGGAGGCACCATC	1.4	1
97	L-39256-subfam0	JH378167:2519206-2520709	TGTCTTTCTCAGAGGAGTCAGG	GCACCACCACCTTGCTAAA	1.4	1
98	L-13945-sf46	JH378216:828097-829607	TCAGAAGAGTCAAGGTCTGGAA	ATTTCACTCAGAGCCCGAAA	0.7	0.515625
99	L-25682-subfam39	JH378111:6593335-6594837	CCATCATTGCTACTTAACTGGACTA	GAGTCCTCATCTGGTAGAGCTACAT	1.4	1
100	L-26542-subfam37	JH378119:21350868-21352376	TTCTCAACTTGTGTTCGAAGGA	GCTCAGCCGATGTCTCAGTT	1.1	1
101	L-31459-subfam37	JH378343:395922-397429	CATGATCACACCTCTGTACTCCA	TCCCTTCTGGGAAAGCTAAA	1.4	1
102	L-27150-sf46	JH378127:3823162-3824654	AGGACCTCGGGCTTTACC	CATGAAGCCAGTCTTGAACTTG	1	1
103	L-40617-subfam37	JH378227:1329321-1330820	CTGCACCTCAGCTGGTATATG	ATTCTTGGGAACACCGTGAA	1.5	1
104	L-7126-sf52	JH378134:7873248-7874737	TCGTCACCTAAGATTTCACCTG	CACGGTGAGTTGGAAATGG	1.4	1
105	L-29249-sf47	JH378172:4627021-4628523	CAGTGTGGGCTAATCAGGAAA	GGATGCTAGTCATTGAACACAGG	1	1
106	L-2508-sf46	JH378111:19658487-19659996	GCTCCCTGTTATCACCCTTTC	ATTTAGGCCCTTGAGGGAGA	0.7	1
107	L-37573-sf47	JH378130:15864240-15865729	GTTGGCCTGATTGTTGATCC	TCATGAAGCTAGTAAGCAGCAGA	0.7	1
108	L-36300-sf37	JH378116:5395921-5397426	GACCTGTAACCAGGAGGGA	CCTTTGTTGAGATGGCTGTG	1	0.92
109	L-2890-sf46	JH378112:34900108-34901621	TGAAATTGGGATCAGTGGGA	AGCAAGTCCTTCCCTTCTAGACC	1	0.966667
110	L-22999-Ta10	JH378205:7028884-7030387	CAGACTAATGACCAACTAGCCTGA	GAGACCAGCCTGACCAAGAT	1.8	1
111	L-2582-sf44	JH378111:32446327-32447827	TGTCCAGGGCTTGGAAAG	TGTACCCTTGTGGTTAAGTCTGC	0.7	1
112	L-20802-sf62	JH378146:17185788-17187294	CAGCCTATAGAAGAAGACACACAGA	GGATCTCAGCCTGGTGGTAG	0.3	0.65625
113	L-3627-sf53	JH378115:19554856-19556367	CACTGCTCTCCAATGACTTCC	GAGAATAAAGGACACTGTATAGTCCC	1.7	0.671875
114	L-17843-sf62	JH378111:26379132-26380629	AAGTGTAGAGGTCTATGTGGAAGACA	TGTGTTCTCACTGCCAGCAA	0.7	0.568627
115	L-35899-sf44	JH378113:39800140-39801639	CTGCAGGCAGTGACTTCTCA	AAGGCATGATCTGGAAATGG	0.7	0.4375
116	L-15109-Ta15	JH378121:19498283-19499785	CCTCCCGAGTTGTCAGTCTC	GAATAAGGGAAAGGGCTGCT	0.7	1
117	L-39839-sf52	JH378183:6173798-6175295	TGCAATCTACCACTGGCTTC	GGTGCACCTGATAATATTGAGTCT	1.4	1
118	L-2912-sf52	JH378112:36763149-36764656	CTTTCTAGTCTCTCTAAGCAATTGGT	CGCAATGCCTATGCCTATAC	1.4	1
119	L-36734-subfam0	JH378120:11612552-11614031	CCTGATACATCAAGGGTACAATGA	CCAGATCAAATGCCTCTGTTT	0.7	1
120	L-28468-subfam4	JH378151:6349295-6350790	AGTGAGATTATAGTGCTGGCTATTT	CCTCCCAGGTTCAAGTGATT	0.3	1
121	L-18001-subfam9	JH378112:33545816-33547326	TTGCTGGGCTAAGGGATATTT	TTCTCCAAGCACCCATACAA	2	0.921875
122	L-31889-subfam39	JH378112:2627753-2629262	AACCCATGGATATGGAGTGC	TCCTGTGCCTTTAGCATCTTTG	1.8	1
123	L-5360-sf42	JH378122:4561953-4563451	GGAAGGTCGAGGGAACCAG	TGGAAATCACTGCATACCACTC	1	1
124	L-19472-subfam9	JH378125:9716792-9718303	GGAGACCAGGTGAAACAAGG	GGTGCTTCTGTCGTCAAAGG	1.8	1
125	L-6918-subfam43	JH378133:12521246-12522744	GAGTATCAAGGCAGTCTCTCCA	GGATTCAGGGCCAATATGAA	1.1	0.640625
126	L-24193-subfam27	JH378284:2770805-2772299	TATTCCACGCCTCCTCTCAT	ACTTGGCAGTCACCACACAC	1.8	1
127	L-31469-subfam29	JH378365:62734-64239	GGAGAACGCTGAAGTTCAAA	GAGGAACACAAAGCCAAACA	0.7	0.484375
128	L-15629-subfam43	JH378264:3345925-3347420	AGCCCATACATTATTTGTCTAAACAT	TCCAACAGTAGGCGAAATGA	1.4	1
129	L-13510-subfam43	JH378206:6471909-6473404	GACTCCCATGAGGTTTGGTG	TGGCCAAATCCTTAGCAAAT	1.8	1
130	L-18991-subfam26	JH378120:21514357-21515855	TGCAGCAGTATGGCATTGTT	AAATCCTGGAGAACTCACCACT	1.4	1
131	L-14816-subfam43	JH378239:2122251-2123743	CACAGTCCTTGTCCTCAAAGTG	GGAAGTGTGACTTGCTGTGC	1.1	1
132	L-26176-subfam36	JH378115:33608310-33609808	GCATGTTGGGAATGTCCTATAC	AGCCACTGTACCTAGCCAACA	0.7	0.84375
133	L-24998-subfam36	JH378107:28563701-28565204	AAAGTGCACCTGAATCAAGC	TCTGCTTGGTGTCCCAGA	1.1	0.516129
134	L-3619-subfam30	JH378115:18129890-18131402	CACAGGTAAGTTTGAGGCCATA	TGACCTTGCTGAATTCCTTT	1.8	1
135	L-8901-subfam15	JH378149:11147833-11149328	GACACCCAGGAGGCAACT	TTTAAATGCTAGCCTGAGTCCA	1.1	1
136	L-37588-subfam21	JH378131:13891944-13893435	CAAATCTAGTCAGTAGAATCCAGGAA	TCAGCTTTCTTATTAGGGACTGAC	1.4	1
137	L-37864-subfam15	JH378135:6622554-6624053	TGGTTAAGAGGGTGGAGAGAG	GGACTCATCTAGTTGGATCTGG	1.8	0.25
138	L-16542-subfam15	JH378108:34187873-34189377	CAGCACCACCAATGGATACTT	GGACTCCTCTTTCCACTCTGC	1.7	1
139	L-29665-subfam36	JH378185:3453412-3454903	TTCCCACTCCCTTGAATTTG	GCAGAAGGATGATGACCAGTC	0.7	1
140	L-28326-subfam29	JH378148:4348025-4349525	TAGGGAATGCTGATGCTGCT	TGGCTGGCAGTTACATGGT	1.9	1
141	L-40504-sf42	JH378219:6239004-6240510	TGGATAGATGGATTCTTGACCA	AGGCTGAGCAAATGGGTGT	1	0.65625
142	L-21970-subfam7	JH378173:424830-426340	TGAACTCCTAGGCTCAAGCA	GAACATTCTGATGCCTCTAGACAA	1.8	1
143	L-29834-subfam14	JH378193:2863585-2865088	AGACCCGAGGCTCAGAAGA	GCCCAGGTAAGCTGAGATG	1.8	1
144	L-5041-subfam2	JH378120:5726421-5727931	TTCCAAATATGTTTGATCCACAG	TCCAGGCAGTAATGTGCATAG	1.8	1
145	L-25140-subfam36	JH378107:9412696-9414208	ATCAACCAACCTACATGGACATC	TGAAACATGCCAACATAGGG	0.7	1
146	L-27353-subfam29	JH378130:8905314-8906822	CCAGGAGTTCAAAGCTACAATG	GCCAGGGTGATGTTGGAATA	1.9	1
147	L-38286-subfam15	JH378143:203701-205200	CCTTTAGCAGCGGCTTTGTA	CAGGCTCGCCTCACCTTAG	1.8	1
148	L-18506-subfam26	JH378116:19537889-19539380	CTTTCCTGTCACCTGTGCTG	TCCTACATCTCTCATTGCTTATGAC	1.4	1
149	L-6444-sf36	JH378129:3626470-3627970	AGGCTGTGTCTGTGGGAAAG	GAAGGGTCCCTATTATTTGTGC	1	1
150	L-17479-subfam45	JH378108:52888484-52889982	TTGCCAAATTAGGCTTCATC	TTCAACCTTCCAATTCTTGC	1.8	1
151	L-26020-sf85	JH378114:31681160-31682664	CGGGATCTGTATTAAGTGTCTGG	CACGGAATTTCACAGATAAAGC	1.4	0.65625
152	L-3415-sf86	JH378114:31430839-31432339	GTTATTTCCCTGGCAGCAGA	TGTTCATCAGAAGGCGATTT	1	1
153	L-26885-sf85	JH378124:10125209-10126719	TCCTGCTATCCCTGGCAAT	CCCTTAAATGGGTTGTTTGG	1.7	1
154	L-36035-sf82	JH378114:5021013-5022524	CTGGAGGAGTTGCCTTATGAAT	CAGCCTCACTTCCTCTGCTT	0.7	1
155	L-22351-sf73	JH378183:6464208-6465720	TGGCTGCTGAATTGGAAATA	GCCAATAGCATTAGGATACAGTCT	1	1
156	L-31442-sf82	JH378328:327087-328582	GGCTCTGGGTTCAAGTTCAG	CCCTGAGGCCCTGTGTCT	0.7	1
157	L-33213-sf86	JH378173:6360421-6361923	GGAACTTTGGTGAGCAGAGC	GCTTGTGGCTGCAAACAGTA	1	0.655172
158	L-30088-sf73	JH378204:3082931-3084439	TTTCTGCTCCAGCTTCTTGG	TGTCAGACCCTCTCACCACA	1.4	0.40625
159	L-39456-sf85	JH378174:11706018-11707522	TGCCGACATTCAATAGGTAAGA	GGAGCAAAGTCTTGAAAGAAGG	1.7	0.71875
160	L-2485-sf82	JH378111:16748711-16750220	ACCCTGGCACCACAGAAATA	CTGGGTGGGTAACTGGAGAA	0.7	0.583333
161	L-35028-sf63	JH378107:55416455-55417962	AGCTTAGGCAGTAACATGCAA	TGGCAGGGAAGCTGAGTA	0.3	0.640625
162	L-18718-sf62	JH378117:7099338-7100844	TCCCACTCCTAATTCCCACA	CCAGGAATCCCTCTGTGTCA	0.7	0.65625
163	L-6892-sf71	JH378132:8808231-8809734	CAGAGAAACCCTGGCATGTT	GGCAGAAGGACTCAGAACCA	1.7	0.65625
164	L-864-sf71	JH378106:32530562-32532066	AGAACAACCACTCTTACCAGCA	CAAACCTCAGCATCATGCAA	1.4	1
165	L-29214-sf44	JH378170:8002347-8003834	GCAATCACGAAGCCACAAA	CTGATGCAGACTATGTCAGCTAGA	0.8	1
166	L-12366-sf52	JH378189:1822326-1823837	AGATGCCACACAGACAACCA	CTTGTCCGTCCAGCAAATTC	1.4	1
167	L-18628-sf52	JH378117:20117142-20118648	ACTTGAGCCCAGGAAGTGG	CTTGAATAAAGAGACGTGATAGGC	1.4	1
168	L-7578-sf82	JH378137:3776375-3777882	GGGAATGCTTTAACCCTTATG	TCACCCATTTATGTAATCTGCAA	0.7	0.59375
169	L-35887-sf86	JH378113:38124727-38126218	TTAAGAACATTTGGGCAGTTCA	AGAGCACAGGTTCTCAAATGG	1.1	1
170	L-1886-sf51	JH378109:16608171-16609681	AATCCCATTCCCAGCCTTT	TCAAGTTTCAACTGTAAGACAGCTC	1.4	1
171	L-38441-sf46	JH378146:10730803-10732304	TGGTTTGAGAAGCATAGGAATG	TTTCCAGGCATAATGCAAA	1	1
172	L-15840-sf46	JH378271:2925084-2926596	TCACCACCTTCATGATTTCACTC	CTATCCCAGATACTTTCTTCTTAGTGC	1.4	1
173	L-16640-sf86	JH378333:119346-120854	GGAGTCAAATGTTTCAGGGAAG	GAATCTGTTCACAGTATCAGGCTTT	1	1
174	L-30704-subfam 14	JH378236:4885126-4886637	ATGTTGGCTGGAATACTTGACC	CCTTGGAGAAACATGAATTGAG	1.9	1
175	L-18121-sf86	JH378113:30310822-30312314	TTCTGATCCACCCAATACTCC	CACACCCAGCTGAGAAAGGT	1	1
176	L-8198-sf82	JH378142:594139-595638	TTCAGTCAAATCAAGCCACAA	CAACTTTGATCCCTTGCTGA	0.7	1
177	L-22387-sf86	JH378184:6080955-6082458	CAGAAGCCTTGCTCTTCTCC	AAATGCCAAGCGAGTGGTAG	1	1
178	L-36408-sf51	JH378117:29826944-29828445	CTCCAATGCGGCAGAAGTATT	ACCTCAGGAGTTTCCCAACA	1.4	0.964286
179	L-21622-sf62	JH378163:5172685-5174190	AGTGAACCTGACTGGCTTCC	TGATCCTGAAGTCACCAGAGC	0.7	0.765625
180	L-19207-sf73	JH378122:4952790-4954292	AATGAGCAGGAAACATAGACTGG	TCTCACCCTGTGCCAATACA	1	0.46875
181	L-12346-subfam43	JH378188:910614-912125	ACCCGTGAATATCATTTGGAG	TGCAGCATTAACTTTCACAGG	1.9	1
182	L-18631-sf65	JH378117:20938062-20939567	GGTAGAGTTCAGGAATCTAGCACA	TGCACCTGCCAGTCTGTTTA	1.7	1
183	L-28649-sf71	JH378156:3425572-3427081	GCAGTGAGCCTTATTGTACCAC	TACAAAGAGCCCTGGATTGG	1.4	1
184	L-19519-sf73	JH378126:23607083-23608579	TGAAACTCCTCTGAAGTGCCTA	TGTATCTGCTTTCTTCAGCCC	1	0.90625
185	L-34149-sf71	JH378121:19683367-19684878	TGCCATTATGCTAAGAGCTTGA	GGATGAAGTCAGCCCGAGA	1.4	0.983871
186	L-9152-sf44	JH378150:8671025-8672519	TGCAGATATGGAGCAACTGAA	GTGGTAAGCTGTTGCACAGAA	0.7	1
187	L-8028-subfam43	JH378141:18249416-18250927	GGGCCTGCGAATGTAGTAAG	TTTGTTTGTTTCAAAGCTCCTT	1.8	1
188	L-19942-sf73	JH378133:11318976-11320489	TGCATAACAGATTGACATGGTCTTATA	AAGGTGGGCATGCACTTAAC	1	0.65625
189	L-27387-sf71	JH378131:18298130-18299638	GCCCAACTAAGGTCACCAAT	ACAGGAGCAGCCCTCAAA	0.7	1
190	L-25502-sf71	JH378110:30835948-30837444	CACCCAGCCTTCTAACTCCT	GTCTCTTTCCACTCGGCAAA	0.7	1
191	L-20830-sf73	JH378146:6735860-6737369	CACTCCATGCTCCAAACAAC	TAAGCCATTGGCCCATCA	1	0.64
192	L-21460-sf73	JH378160:11129159-11130666	GCCATCACACTCCAGCAT	ACACCCTTGGGTAGGCATT	0.7	1
193	L-6383-sf71	JH378129:13361594-13363080	GGTCAGGAGTTCGAGACCAG	CCAACAGACATGGACAAGGA	1.1	1
194	L-32092-subfam32	JH378117:12036727-12038240	TTATGCCACAGTGGGAAGG	GGGCATGCTGTTCTGTTGTT	1.8	1
195	L-24802-subfam36	JH378106:2596986-2598482	AGAAAGCCAACTACCGTGATTT	ACGCATTTAAGGTTCCTCCA	1.4	1
196	L-19599-subfam26	JH378127:24558079-24559589	CTTCTCCAATTATTTCAATGGAAC	AACTCCAGTGAGGGAACCAG	1.4	1
197	L-26983-subfam36	JH378125:17141115-17142612	ATGTTGTTCAGGCTGGAACTC	CCCTGACAGTCAACCACAAA	1.8	1
198	L-20291-subfam26	JH378137:821756-823257	CAAACACAGATGAAGAGGAGAGA	AAGGTTGCAAATCCCTGTTC	1.4	1
199	L-17161-subfam26	JH378107:22568127-22569640	TCTCGTGGAATTTCTGCTTT	AAAGGTTCAGCAGAGAGCAAG	1.8	1
200	L-35157-subfam32	JH378108:33339539-33341044	AACTCCAAATGGGTCAAAGAC	CCCAGCCTCCAGTAGTTCTT	1.4	1
201	L-25592-subfam36	JH378111:15502876-15504388	ACATGCAAGGTGCGAGAGA	TGAATGCCAGGAAGGTATGTC	1.1	0.541667
202	L-36508-subfam32	JH378118:17222335-17223844	TCATCCCTGAGTTGAAGCACT	GAGCCTGATCCCACTCTGTG	1.4	1
203	L-25688-subfam36	JH378111:8565266-8566759	CCCAGAGCCTGGAAGAGTATC	CATTCCCATTCCTCATGCTT	1.8	1
204	L-16167-sf71	JH378288:2462957-2464461	GGTAAAGGGAGGAGGGAGAC	AAACTGATGGTTTGTAAGTTCTCA	1.4	1
205	L-25034-subfam36	JH378107:36703140-36704644	CCAGGTTATTCAAATTGGACAG	GTTTGCTTTCCATCATCTTACC	1.6	0.548387
206	L-28690-subfam36	JH378157:2011996-2013507	TGGAGGATGCATGTGTCTGT	TGCCTGCTTCGCTTTCAC	1.1	0.533333
207	L-21799-subfam26	JH378168:10473562-10475068	TCCCTACCTCCAACACTGAAG	CTTCAAATTAGACCGCCTCAC	1.4	1
208	L-14538-sf71	JH378231:2591565-2593071	TCAGAGACCACAGAGCTTGC	CATCAGGTACCCTGCCAAAT	1.7	1
209	L-24696-subfam29	JH378105:59473831-59475341	ATGTTCGATACAGTGCCTGGT	CTCATCTCCACACCAGCAGA	1.8	1
210	L-14802-subfam43	JH378238:5661781-5663291	TTTCGTCTATTCTCAACCTCTCC	TTGAGCCCAGGAATTCAAGT	1.4	1
211	L-37717-sf71	JH378132:8084037-8085546	AGTAAGCAAGGGCAATATTTGTG	CAACAGACCTCCGCATTACC	1.7	1
212	L-14654-sf71	JH378234:5188270-5189766	TGCAAGTCAAAGAACAGAGAGA	CCTCTGAAAGTGCTGGGATT	1.4	1
213	L-17901-subfam26	JH378111:4326470-4327972	AGGATGGAAAGCCCAGAAAT	TGTTCAGACCAATGTCATGGA	1.8	1
214	L-41589-subfam0	JH378159:10724114-10725593	TGAGGTCAGGAGTTTGAGGTC	CCCATCATCTAGGTACTGAGCA	1.8	0.5
215	L-25019-subfam14	JH378107:32705727-32707228	TGGATGGATGTTGTATGTCCA	TTGCAGGCAACTGCTAATCT	2	1
216	L-28146-subfam29	JH378144:15613493-15614992	CATTTGCTCCACACTCTTACCA	CCAAACACAAGCATCTACTCCA	1.8	1
217	L-14448-sf71	JH378228:1503833-1505312	CACTATGTAAGCTCCACCAAGG	AAAGTTCCACCTTCTTTCCTCA	1.1	1
218	L-4504-subfam0	JH378118:24902702-24904238	GGAACTGGCTAGAGGGATAATTC	AGGACTTCAGGGAGGGAGTC	1.8	1
219	L-38935-subfam15	JH378158:7577871-7579374	CTACCCTAGCGCCCTAGTTC	GAACGCCTGACCTTGTGAT	1.8	1
220	L-20997-subfam0	JH378150:11082377-11083847	TCAGGGAGGAATTCAGTAACAA	TCACAAATGCCTAAAGCAGAAC	1.9	1
221	L-31979-subfam0	JH378114:27579005-27580475	GCAGCTCCTGTGTCTGATATG	AAGAGAAATCTCTGGTGTTTGG	1.9	1
222	L-37955-subfam32	JH378137:12285806-12287303	TGAGCTCAGGACGGTGTCTA	GGCCCTTTAGGACTACACTGG	1.8	1
223	L-27186-subfam36	JH378128:20139096-20140601	GGAGGCTACCAATAGTCACTCAA	TTTGTGGTTTGTTCCTCCAT	1.4	1
224	L-34536-subfam32	JH378105:54783656-54785168	CCAGCCTGGATGACAGAGT	AGGAAGAAGCAGGCGTAACC	0.7	1
225	L-40975-subfam32	JH378255:1750300-1751807	CCCAACTTCCTAGGTGATGC	GGGTTCAAGCGAGTCTTCTG	1.7	1
226	L-22323-subfam26	JH378182:5469989-5471491	TCAAGGATAAATTTGCAGTGGA	TTCTCTGATGGCAGTTTGTATTTC	1.7	1
227	L-34685-sf71	JH378106:32037617-32039123	TCAGTGAATACATACTTTGCAGGA	CCCTTTCTCCACATCCTTG	1.7	1
228	L-20513-sf52	JH378141:3707988-3709485	GCAGTTTCTACTCCCACTAATCC	TGCTGGGTTAATGCACTCTCT	1.4	1
229	L-30371-sf42	JH378217:5173743-5175246	GAAAGCAGCTCTTCTCCATGA	GGATACAAAGAAGGGAACAGCA	1.4	1
230	L-36089-sf42	JH378115:21072853-21074353	CACATGGTTATCTCAATAGATGCAG	CCTCAGGAGGAATGTGTTCAA	1.1	0.419355
231	L-37761-subfam12	JH378133:3029131-3030639	TCCTGATACCATCACCTGCT	AGCTAATGGGCAGAGTGAGA	1.1	1
232	L-7728-sf51	JH378139:1090418-1091920	AAAGATATCAGCAGGTACATCCA	TGGTTTGGAGTTGTTTCCAT	1.4	0.921875
233	L-32315-subfam12	JH378124:10340306-10341814	CAGAAGGGAGAGGTTGCAGT	AGGGCTTTCAAAGAAGAGAGAT	1.1	1
234	L-37438-subfam12	JH378129:14596429-14597937	CAGATGTTCTTTGGTGTAGAAGGA	TTCAGTGGAGGCAGGTAAGG	1.1	1
235	L-29105-sf42	JH378167:2919469-2920968	TTCCTATGCGTAGGGCATTT	CAGAAGTCCCATCTCTGTGG	1.4	1
236	L-38119-subfam12	JH378139:7746133-7747632	TTTGCATTGCTCTTAGTCACAG	GCAGAGGCATCAAGTGGATA	1.4	0.640625
237	L-30099-sf52	JH378204:4543691-4545196	TGCCAATAACAAGGTTGAATGA	TGCCACATATGAGCAGAGATTC	1.4	0.65625
238	L-39179-sf51	JH378164:82621-84115	CCAGGACTGACTTTGCTGAA	CGCACCAGAAAGAACATTTG	1.4	1
239	L-28476-sf42	JH378151:916431-917918	TCTCACAGCTGGTCAGCATC	AGGTTAGTGGCAGGACTGGA	1.1	1
240	L-26352-sf47	JH378117:28736114-28737624	TAAGGAGGATCCATGGCAGA	TTGCTGGCTTTGAGCCTTT	1.4	1
241	L-36916-subfam12	JH378122:16699246-16700729	TCAGAGCTTAGTCCTCAGTTGC	CCCAAACAAGGATCAGCAAT	1.1	0.671875
242	L-25840-sf42	JH378113:12237614-12239120	CCCAGAATCTTACCCATCTTTG	GCTCACAGCTCCTGAGTTCC	1.4	0.53125
243	L-28634-sf52	JH378156:13255092-13256599	ACATTGCCAACTTGGGAGAA	GGGAAATGGAGCAAGACTCTG	1.4	0.35
244	L-9908-sf42	JH378158:4293729-4295225	GGAGGGAATAGGGAGATGTAGG	TCCTTAGAATGTGCAGTATAGAGTGG	1.1	1
245	L-27031-sf52	JH378125:9536761-9538268	GGGAGAAGGAGGTTGCAGT	AGACCAAACTAGGATGATTGTCTC	1.4	1
246	L-8051-sf42	JH378141:3311345-3312849	CCCGATCCAAAGGAAATAGA	CTCAGGGAGGCCAGAAAA	1.4	0.65625
247	L-32340-sf42	JH378124:9318490-9319992	GGCATACTGGGAAGAAATGG	GGGTGACAGGAAATAAAGTGG	1.4	1
248	L-24655-s42	JH378105:41644666-41646167	TTTGACTCATGTCCCTCTCTCTT	AGGGCATCTAGGCAGAATTG	1.4	0.625
249	L-35103-sf42	JH378108:19026532-19028021	TGGTGCTCTTTAACAGCCTTT	AATGACCAGGCAGAGGAATC	1.1	1
250	L-5526-subfam12	JH378123:657665-659175	CACATCTAGAACTCAAGCCCTTT	GCAGGGCACTTTAGCTCACT	1.1	1
251	L-15945-sf51	JH378276:1928998-1930505	CCCTAGGGACAATCTGTGTGTT	GGAAGGGCAGGATACAAGAAT	1.4	1
252	L-36467-subfam12	JH378117:7372984-7374472	ATCACGGATCCCTGGATTT	TCAAGGTATCTACTTTGAATCAAGAA	1.1	1
253	L-29234-sf47	JH378172:10082358-10083869	AAATATTTCAGAGGATGGGTTAATAC	GGGAGCTTGGCAACTTGT	1.4	1
254	L-39021-sf51	JH378160:15464838-15466348	CTCTCTGGGCTTCTGTTTCC	AGTGCCAGCACCCTTCTCT	1.4	0.65625
255	L-30664-sf47	JH378234:2226755-2228250	GCGGGAGAGACCATGTGTTA	CTCGGCCGTCCCATAAGT	1.4	0.96875
256	L-40255-sf46	JH378207:5279199-5280700	CCTGTGAACTCCCTGAAACTG	TTCCAAATCATCAGCAACTGTACTC	1.4	1
257	L-754-sf51	JH378106:14906832-14908327	TGGTCTGAAAGAAATTAGGTTGC	TGTGAAACCAAGCAGTATCCA	1.4	1
258	L-5053-sf46	JH378120:7049964-7051468	CCAATGTTAAAGCAATGTTGATAGA	CATATTAAGGTTGAAATGCATGG	1.4	1
259	L-27624-sf47	JH378135:15191785-15193287	TTACTGTTTGTGACATGATCTGAAG	CACCATTGAATAAGGAGAGGATG	1.4	1
260	L-7935-sf38	JH378140:6068513-6070015	AATGTCTGGATGGCCAGGTA	TTCTGAGGTCCAGAGGATGG	1	0.3125
261	L-11978-sf38	JH378183:4001786-4003290	GGGCAGGGTAGATAACCTCA	TTTCAGAGGCAGAACGTACA	1.4	1
262	L-13881-SF38	JH378216:3019878-3021387	TGGATGATGGTCAAGAAAGTGA	AAAGGGCAGTCAGGTAAGTCCT	1.4	1
263	L-12456-sf47	JH378190:4144261-414576	CTCACTCTCCATCCAGATAGGT	TTCAAACAATGTCCTACTGTGC	1.4	1
264	L-11342-sf51	JH378175:10303528-10305032	CCCTTCCTCCCTCTTTGAA	CCACATCATCCTAATCCCTGA	1.7	0.96875
265	L-10461-sf51	JH378163:6546536-6548046	GGCAGTGCAGTAACAATCG	TCACCATCCTGATTATACCACA	1.7	1
266	L-12941-sf38	JH378197:7021627-7023130	CATCCAGTTAGGCCATCCTC	CAGGTCCTCTAGCCTGTTAGAAA	1.4	1
267	L-13697-sf42	JH378211:6415233-6416730	ACACACTTTCATTGGGGAAA	CATGACATTGGAAGCACCTT	1.4	1
268	L-28100-subfam4	JH378143:6340283-6341793	AAACCCTTTGTCAGTTTAGGTATC	CCTCAGGTCATTCAGTAGTGTCT	0.7	1
269	L-19471-Ta15	JH378125:9499051-9500562	CTTGGGTTTGTTGTCCCAAA	CAAGCAATTCTCCTGCCTCA	0.7	0
270	L-3153-sf36	JH378113:31501222-31502718	TGAGACAGCCAGGACAATGTT	AAATGATTATGTTGCCTCAGTCC	1.1	1
271	L-30086-sf44	JH378203:989104-990602	CGAACATGCAGGAGGAAATA	TGAGCCGTCTTTCTACTTTCAC	1.1	1
272	L-9467-sf36	JH378153:1619354-1620852	GAGGCTGGGAGGCAGATG	GCATATGATTTGTGGCTGCTT	1	1
273	L-16155-sf73	JH378288:1400120-1401625	TGGGAAACCTGTATTATCTATCACAA	TCTGCTGAGTTGTTGTTGGTCT	1.1	1
274	L-6234-sf63	JH378127:8840190-8841696	TGGAGTGCAGTGGTGTGAT	CTGAATCTGATCAAGACTTTAGAGAG	0.3	1
275	L-16832-sf82	JH378105:44704940-44706444	GGCTTGTGAGCCTGCAAC	TGGTGACAGAGGTACTGGGTAAT	0.7	0.484375
276	L-20813-sf82	JH378146:4730356-4731856	TGCATCCTCAGCAATAGGC	GGAACCCTGACCCAAAGAAG	0.7	1
277	L-22272-sf82	JH378181:6843339-6844830	TCCAGGGTTCCTCTCTGAAC	TCGGTAGCTCTGGCGACT	0.7	1
278	L-20778-sf73	JH378146:10450358-10451863	TGCTGTGCATCTGTAGGTCA	AAGAAAGAAGGCCAACGAAA	1	0.65625
279	L-20804-sf73	JH378146:17619538-17621049	AGAGCCTTCCCATACACTGC	CCTGGCCTCAGTCTGTCTTT	1	1
280	L-16126-sf51	JH378285:785572-787072	TCTCTGCTCCTCTCTTCTCAAAG	GGCATCATGGATCAGAGACA	1.7	1
281	L-15706-sf82	JH378267:1096136-1097645	GGGCAAGCTCTCAATCCTTT	TAAACACTGGGTACACATGGACA	0.7	1
282	L-31011-subfam5	JH378260:2784242-2785753	AGCCTAGAAACCCATGATAAGC	TGCCGTCCTGGTGCTATAA	0.3	0.980392
283	L-18861-sf82	JH378119:13986030-13987533	CCGCTTCACACTGTGTTCTC	CACTTTCCTCCTGGCACTTC	0.7	1
284	L-20540-Ta15	JH378142:12747181-12748676	CAAATTAAAGATTACATTCAGCCTAGC	CACCAAGTGGCACCTGAGAT	0.7	1
285	L-24109-sf44	JH378276:3216827-3218338	GTGGCAGAGGATGCAGTGA	CCCTGGTCCAAATGAGATGT	1	1
286	L-9813-sf36	JH378157:3314083-3315574	GCAGCAGTCAGTGAAATTGAA	CATCTGGGCCTGGAGATTT	1	0.796875
287	L-37765-sf82	JH378133:6092217-6093725	GATTCTTCCAGCCCTTCCTC	GGCACTAACACAAGCATAATGG	0.7	0.604167
288	L-31309-sf52	JH378291:2571798-2573310	CAGGCTGAGGAGGACTTACAG	AGCCTTCCATGATAGCCTGA	1	1
289	L-33486-sf71	JH378199:3664265-3665761	TCTCACCACTGGCTGACTTG	CCTTAGCCTGTGGGAAAGAA	1.8	1
290	L-29406-sf52	JH378177:10105311-10106814	TCCTGGAGGAGCACAAAGAT	CTGGATTCTTTCCCTCAGCA	0.7	1
291	L-30115-sf82	JH378205:1985333-1986832	TGGGTCCCATTAGGAAGGAA	ATCCGTTGAAAGTGGTTTGG	0.3	1
292	L-26019-sf52	JH378114:31385185-31386698	GTCTTCATCAATCAGAACCCAGT	GTTGCAAATGCAGCTTTGGT	1	1
293	L-13769-sf37	JH378213:3477579-3479074	CATTAGAGAAGGGTCTTGAGGGA	TTTGTTAGCCAAACGGACAA	1.1	1
294	L-30633-sf86	JH378232:4783778-4785276	GGATAGAGCAAATAGCAGGAAAG	CCCAAGGATGCTCAGTGAAT	1.4	0.640625
295	L-17449-sf38	JH378108:46162002-46163496	TTCAGATGTGCTTGTGTGACC	GCTTCACCTTGCTGAGCTTC	1.4	0.983871
296	L-40799-sf66	JH378239:771163-772656	ATCCATCCGTTATATTCACTCAG	ATCAAATTAGGGAGCAGGATTC	1.1	1
297	L-36781-sf37	JH378120:2448139-2449651	GTTCAATTGCAGCCCAAGTT	CCATTGTGGCACAGAGAGG		1
298	L-431-sf66	JH378105:33046667-33048168	TGCTGGTTGCATAACATTACC	TTGGCACAACATCAAGGAAG	1.1	0.629032
299	L-2834-sf38	JH378112:31501141-31502637	GGTTGTCGTGTGGCTCAAAT	CAGGAACCAGGCTTCAAAGA	1.4	1
300	L-26642-sf37	JH378120:30840288-30841797	GGAACAGCTGGGTAGCAAGT	CAGCCCACAGAATATCCTGAAT	1.1	1
301	L-15090-sf38	JH378246:3372302-3373812	ACAGATACAGGCTGGGCTGA	CCTGTGTAGAGCTGTGTGTGG	1.4	1
302	L-3883-sf66	JH378115:4301671-4303180	GGAGTAATTGTTTCAGGAGTAAAGG	ACCTGGAACCTGGTCTGATG	1.1	1
303	L-5939-sf66	JH378126:1269784-1271275	GGGAGAATTGGCATTCTACTG	AACAAGGCAAAGTGGGTAGC	1.1	1
304	L-24060-sf86	JH378272:1893319-1894826	TTTCTGGGAGGATTAGGAAAC	AGGAACTTAGGTATAAATGACTGAGAA	1.4	1
305	L-9363-sf38	JH378152:16324120-16325616	GATGTTCTGGCCCACTGTTT	ATCCAAGTCCTCCTGGCTTT	1.4	1
306	L-11003-sf44	JH378170:4681368-4682869	CTACAACATAGATTAACCTTGACAACA	TGTTGAGCCAGTGAAGGAAG	1.1	1
307	L-36055-sf86	JH378115:10584638-10586138	GACCATGTACTAAACCATCATGC	CCTAGTAACTTGTCTATTTCATTTGC	1.1	1
308	L-39430-sf86	JH378172:8593516-8595017	GGGATGCCTCCGAATTTAATA	TCAGAGCACATGATGAAGCA	1.1	1
309	L-3246-sf86	JH378113:4381520-4383017	CCAGAAGGTGGTGAGAGGAG	AAGGTTTGTAAGGAGGCTGGT	1.1	1
310	L-27083-sf44	JH378126:7253262-7254757	AGGACCATGTCCTCCAACTTT	GTGCCATTCACATGGTATTCC	1.1	1
311	L-26469-sf62	JH378118:29175271-29176773	CGGAGCAGTGATATTTCAAAGAG	CCAGTTATGACAGAGGACAATCTT	1.1	1
312	L-20383-sf36	JH378139:17807856-17809356	TGGCCCATCCTAGACATCAC	CCTGACAATCCAAGGACCAA	1.1	0.5625
313	L-14681-sf73	JH378235:3285970-3287470	GGGTGTGAGATGCGTGTGT	TCTGACTGTGAAATGCAGCAC	1.1	1
314	L-27013-subfam4	JH378125:4282981-4284488	TCACTCTCACCTGAAACAGTGG	CAGCCCAAATTGGAATTTACATA	0.7	1
315	L-22105-sf62	JH378177:1397149-1398652	GCTCAGAAACAGATTTACTCAGGA	AGACCAACCTGGGCAACATA	0.7	0.954545
316	L-41576-sf36	JH378145:4369795-4371339	GGTCAAGGCTGTGGTGAACT	ACCTCGAGATGAATGTATAACTGG	1.1	1
317	L-30828-subfam5	JH378245:2225608-2227120	AGGCGACACTGAATCCTCAC	AGCAACATTCCCAGAAGGTG	0.3	0.578125
318	L-31267-subfam5	JH378286:1050240-1051747	AATTTCCCAGGCCATACCTC	CCAGTGTGCCCAGTTTCTTG	0.3	1
319	L-37753-sf63	JH378133:18148211-18149722	TCGACAGGTTCTCTCATATGGTT	TCTGTGGCCCAGGATACTTT	0.3	0.921875
320	L-41065-sf82	JH378268:121957-123470	GGCAACCTGATAACCAAACC	GACCAGCATCACACTGACAA	0.3	0.205882
321	L-41113-sf82	JH378275:2399297-2400791	AGGCTGGCATTAGAGCACA	GAAGGATACACAAGGGTTCAAG	0.7	1
322	L-35259-sf82	JH378109:16209379-16210879	TCAGTGGCCTGAGACAGTAAA	AGCTCAACTTGGCTTGTGTTA	0.3	1
323	L-4189-sf44	JH378117:15727625-15729127	TCCCATCAGAAATAAGCCTGT	TAGCCCACTGAATTTGTCCA	1.1	1
324	L-2852-sf38	JH378112:32801858-32803357	CTCATGGTTCTTCTGTCTCTGTG	GATTCTTGCCAACCCTGAAC	1.4	1
325	L-846-sf36	JH378106:29914224-29915706	AATTTGCAAGCCTTTTGTTTT	TGAGAATTGCAATGACTATGCTT	1.1	1
326	L-1553-sf38	JH378108:22255239-22256750	GCTCAAGCAATCCTCCTGTT	CCATTTAAAGCCTTAGCTGCTT	1.4	1
327	L-5379-sf42	JH378122:5656898-5658407	GCCTCCACCAATGTGAGTAA	GGCCAAATCGCACACTTT	1.7	1
328	L-8190-sf42	JH378142:4973071-4974577	AGCCAGAATTCACTGGAAGG	ATGCAAAGCCCTTTGGTG	1.7	1
329	L-8982-sf36	JH378149:17287999-17289505	ACCAAGCAGCATCTGAAACA	GCTCGGTCCTGAAGACCTTT	1.1	1
330	L-10381-sf52	JH378162:8004893-8006383	GGGGTGTCCAAGTTTTAAGG	AGGGAATTGGCTAGGAAGGT	1.5	1
331	L-13958-sf36	JH378217:2957843-2959341	CATGAAAGATTTGTGCTCCTG	TTTAGGACAAGTCTCCACCAA	1.4	1
332	L-14335-sf51	JH378225:6134124-6135626	AAGGGACTCCCAAGCAGAG	TTTCCATTCTCCCTTGTTCA	1.7	1
333	L-16751-sf44	JH378105:1691135-1692633	AGCTGTCCCTTCCTCAGAAT	TGCTTAGCTCTGCCATTATCA	1.1	1
334	L-18543-sf37	JH378116:31919144-31920644	TTCCTCCCTGGTTAGAGTGATT	CTCCCAGTGCAGTATATCAAAGG	1.1	1
335	L-20062-sf37	JH378135:10986382-10987883	ATCCCATCTTGCCCTAATTT	CCTCTGTCCTTTATGCTGCTC	1.1	1
336	L-21547-sf46	JH378161:7211173-7212672	TGTGTCATGGAGGTGTCCT	CCTCCTCTCAACTCTCTTACTCC	1.4	1
337	L-22291-sf46	JH378182:10345652-10347161	GTCATCCGGCTGTGCTACT	GTTGCATTCCAGAGCCATAA	1.4	0.515625
338	L-13091-sf44	JH378199:4921946-4923447	CCGAGACTCAGTTTCCCAAT	CCTTCCAGGTAGCTGGGACT	1.1	1
339	L-25016-sf44	JH378107:31952149-31953655	TTTGACTCCAGAGGAAGAATGT	TCAGGAAATTGAAGATCATGAGA	1.1	1
340	L-23809-sf46	JH378252:563477-564982	AAGCCAAAGCCTCATTTATCA	TCCAATGCTCTGTTAAGACCTG	1.4	0.625
341	L-25754-sf46	JH378112:31529763-31531268	TGGCAGAAGACAGGAACAAG	ACATTGCCCAGTTGGCTTA	1.4	1
342	L-25257-sf42	JH378108:44939591-44941097	AGAGCTCACAGCTCAGTGGA	TCCATGGGCTCCAAATAGAC	1.7	0.65625
343	L-26813-sf42	JH378122:7824888-7826399	CAGGTCACTGCCCTTAACCA	GGTAGAGTCTCGCTCTGTTGC	1.7	0.59375
344	L-27300-sf37	JH378130:16757770-16759271	TTCTATTGAATGAGAAGTGCTGG	GGTCCATTCAATTTCCCACT	1.1	1
345	L-29419-sf42	JH378177:5167904-5169395	GGAAGGATCTTTCAACTGCAT	GTCTGCACATTTCCTGTTCC	1.4	1
346	L-23748-sf42	JH378248:1333766-1335270	GGTGCCACTGCATACCAG	CCAAGCCAATCTTGTTTCCT	1.7	1
347	L-30358-sf52	JH378216:7277073-7278580	AGTGGTTGGACAGGTGAGAAA	TCCTTTCTGGAAGACTTGTTGA	1.7	1
348	L-35397-sf47	JH378109:49486896-49488401	ACCAACATCCCTCATGAACA	TGAATAGGATTTGCTCATCTCAG	1.4	1
349	L-34762-sf51	JH378106:53686869-53688370	GCCATCATTCTAGCTTTGAGG	CGCTCTAGACTAGGGTCTCCTT	1.4	1
350	L-34764-sf42	JH378106:53844839-53846343	GTCAAATTTCTCCTGCAGTGTTA	ATGAAGCAGTCATGATGGAGG	1.4	1
351	L-28766-sf38	JH378159:10490355-10491862	GCTCCAATTCTGTCAAATAACC	AGAAAGAATGCCCAGCTCAC	1.4	0.65625
352	L-28250-sf37	JH378146:17233432-17234939	CCCTTGCTTTGATCAGCTTAC	CTGGAGAAGGACAGAAGCAA	1.1	1
353	L-27894-sf46	JH378139:19706826-19708327	AGGAGCTGAGCTTATCACAACA	GGTGTAAACCTCCTGTCCAGA	1.4	1
354	L-27393-sf44	JH378131:19942486-19943985	GCACTGTTTGTAGACAGCATCA	ACTATGGCTTGGCACATGG	1.1	0.25
355	L-18145-sf63	JH378113:42141346-42142850	TTGGGTTTAACACCTTGCTCTT	TGTGATAGTGATGGTGATGGTG	0.7	1
356	L-15786-sf63	JH378269:2877789-2879280	TTCTAGAAACTTCCTCCTGCTGA	ACTGTGAACTGGCTGTGTGG	0.7	1
357	L-14757-sf63	JH378236:936604-938111	AACATTCCTCATCAATCCATCC	CACATTCATCCTTGGAGAAACA	0.7	1
358	L-12716-sf63	JH378193:9284424-9285915	CCCAGGATCAGTGTGTTTCC	GAGACCGAGGAGGTCAAGGA	0.7	1
359	L-13461-sf66	JH378206:2026722-2028229	TGCCACTTGAGGGCCTTT	CCCTCTTCTTCACTAGGCTGAGA	1.4	1
360	L-12513-sf66	JH378190:76534-78035	GAGCAACTGGACACTCAGCA	TGGCCTTAATTTGCATTTCC	1.4	1
361	L-41618-sf63	JH378235:3807831-3809359	TGGTAGTAGCCATCACTTAGCA	CTTGAAATTTCCGCATGGA	0.7	1
362	L-11064-sf63	JH378171:4253460-4254957	GCTCTCTCTGGGTCTTGCTC	TTGTGCCTTGGACACTGG	0.7	1
363	L-32409-sf52	JH378127:16062200-16063713	ATGGCTCACTGCAGTCTTGA	TCCCAGCAACACACTAATGG	1.7	1
364	L-38254-sf52	JH378143:12713812-12715315	TTCAAGCCCTACCTAACACACA	TTTGGTATGAAGGGTTGTTTCA	1.7	1
365	L-12357-sf47	JH378189:1312997-1314496	GATCACCTGAGGTTGGGAGT	CTCAGGGCAGAAGAGTGAAA	1.4	0.65625
366	L-7379-sf63	JH378136:1975573-1977078	TGGGAGGCAGAGGTTACAGT	GCCTCCCTCATCCTGATAAA	0.3	1
367	L-34646-sf62	JH378106:22840753-22842255	GACTAATACAAGGTGCAAACAGC	GGGAAGTAGAGAAGACATGGAA	1	1
368	L-27306-sf62	JH378130:1767976-1769486	GCCCAGTCCTTTAAATTTGG	TCATGACAGCAGCATCAACA	1.1	1
369	L-7861-sf66	JH378139:9903606-9905113	CCCACACTCCAGCCTACC	TCCCATCCATCCTGAGAGTT	1.1	1
370	L-28629-sf66	JH378156:10155871-10157381	TCCAAATATTTCGCCCAGTT	CCTGGAATTCTGCTACTGAGG	1.4	1
371	L-35225-sf62	JH378108:8603133-8604641	GGAACATACATGCCTCAATTCT	TGAAGGTAGTGTTCCATGTTGG	1	1
372	L-36914-sf36	JH378122:16338286-16339778	AAATGCCCACCATCAAAGTT	AAGAAGGTACCCGCTTGATGA	1.1	1
373	L-38773-sf44	JH378152:3444459-3445967	GCATGCTGAGACTGGAGAGG	AGGAAGGAACAGCAACCAAC	1.1	0.65625
374	L-13883-sf62	JH378216:3065699-3067200	TGATCCACACACACCACCTT	GTGGGCAAGGCTCTCCTC	1.1	1
375	L-37781-sf42	JH378134:12547720-12549220	TCCTGGTATGTCTTTCATTTCA	TGCTTTACACATGCCTACCTACT	1.4	1
376	L-39621-sf44	JH378178:1695724-1697225	GTGCAGTGGCACAATCTCA	CTGTGGGCTCACATTGGTT	1.1	1
377	L-10445-sf46	JH378163:3775393+3776239	ACAGGAGTAGGAGCAACTATTGG	ACTTCCCAGCCTCCAAACTA	1.4	0.375
378	L-19939-subfamily0	JH378133:10066443-10067359	TAGGTTCATGCTTGCCATTT	TGCTTGATGTGATGAATACCC	1.5	0.5
379	L-16710-sf63	JH378355:214431-215172	GGGTTTCATGAGGAAGACAAA	CCTTAAAGAGCGCTCAGCTT	0.3	0.759259
380	L-23864-subfamily 47	JH378257:1886839-1888347	GCCCTTTGGCCCTATTAAAC	TGAGGAAACAGCTCCAAGAG	1.4	1
381	L-24610-subfamily 36	JH378105:2687605-2689101	AGATCTGCCACAGACAAGTGG	GTTCTGCTGGACACAGGACA	0.7	1
382	L-16363-subfamily 43	JH378300:811788-813293	GGTAGCATTTATAAGCTGTGTTACC	CACCATGTTGGTGAGGCTAGT	1.8	1

## Sheet: Squirrel Monkey samples
Squirrel monkey samples
Origin	ID	Taxonomic Name (Label)	Common Name	Data Obtained	Gender	Age at Sampling	Note	Locality if available
SDFZ	KB 4544	Saimiri s. sciureus	Squirrel monkey	2003-07-17	M
LSU Museum	LSUMZ M-4970	Saimiri boliviensis	Bolivian squirrel monkey	2016-10-18	?	tissue	DNA from Skeletal muscle tissue; have 1/2 left	Louisiana Purchase Gardens & Zoo, Monroe, LA
LSU Museum	LSUMZ M-7827	Saimiri sciureus	common squirrel monkey	2016-10-18	?	tissue	DNA from Skeletal muscle tissue; have 1/2 left	Zoo; Captive; Clarence Killian Aviary, McKinney, TX
Sharon Birks	UWBM# 75531	Saimiri sciureus	common squirrel monkey	2016-11-02	M	tissue # JR1481	The Burke Museum of Natural History, U. of Washington	Captive; Woodland Park Zoo, Seattle, WA
Sharon Birks	UWBM# 75532	Saimiri sciureus	common squirrel monkey	2016-11-02	M	tissue # JR1482	The Burke Museum of Natural History, U. of Washington	Captive; Woodland Park Zoo, Seattle, WA
Coriell	NG05311	Saimiri sciureus	common squirrel monkey	2016-11-15	F	DNA
Kristof Zyskowski	YPM MAM 015317	Saimiri sciureus	common squirrel monkey	2016-11-07	F	tissue	Yale University, Peabody Museum of Natural History	Captive, Sedgwick Country Zoo, Kansas
Kristof Zyskowski	YPM MAM 015340	Saimiri sciureus	common squirrel monkey	2016-11-07	M	tissue	Yale University, Peabody Museum of Natural History	Captive, Sedgwick Country Zoo, Kansas
Chris C. Conroy	MVZ Mamm 193661	Saimiri sciureus ssp.	common squirrel monkey	2016-11-08	M	tissue	UC Berkeley, Museum of Vertebrate Zoology	South America, Brazil, Acre, Ocidente
Chris C. Conroy	MVZ Mamm 193685	Saimiri sciureus ssp.	common squirrel monkey	2016-11-08	F	tissue	UC Berkeley, Museum of Vertebrate Zoology	South America, Brazil, Amazonas. Penedo
Chris C. Conroy	MVZ Mamm 196088	Saimiri boliviensis	Bolivian squirrel monkey	2016-11-08	M	tissue	UC Berkeley, Museum of Vertebrate Zoology	South America, Brazil, Amazonas. Sao Jose
Chris C. Conroy	MVZ Mamm 196089	Saimiri sp.	squirrel monkey	2016-11-08	F	tissue	UC Berkeley, Museum of Vertebrate Zoology	South America, Brazil, Amazonas. Sao Jose
John A. Vanchiere	H603 Spleen DNA	Saimiri boliviensis	Bolivian squirrel monkey	2016-11-18	M	DNA	Same animal as H604 sample
John A. Vanchiere	H604 Liver DNA	Saimiri boliviensis	Bolivian squirrel monkey	2016-11-18	M	DNA	Same animal as H603 sample
John A. Vanchiere	H803 Spleen DNA	Saimiri boliviensis	Bolivian squirrel monkey	2016-11-18	M	DNA	Same animal as H804 sample
John A. Vanchiere	H804 Liver DNA	Saimiri boliviensis	Bolivian squirrel monkey	2016-11-18	M	DNA	Same animal as H803 sample
KCCMR	6118	Saimiri sciureus	common squirrel monkey	2017-01-11	M	spleen tissue
KCCMR	658	Saimiri sciureus	common squirrel monkey	2017-01-11	F	spleen tissue
KCCMR	2212	Saimiri boliviensis	Bolivian squirrel monkey	2017-01-11	M	spleen tissue	1/2 sibling with 2233; same Sire
KCCMR	2514	Saimiri boliviensis	Bolivian squirrel monkey	2017-01-11	F	spleen tissue
KCCMR	2240	Saimiri boliviensis	Bolivian squirrel monkey	2017-01-11	F	spleen tissue
KCCMR	2427	Saimiri boliviensis	Bolivian squirrel monkey	2017-01-11	F	spleen tissue	1/2 sister with 2573; same Sire
KCCMR	4248	Saimiri boliviensis	Bolivian squirrel monkey	2017-01-11	M	spleen tissue
KCCMR	2573	Saimiri boliviensis	Bolivian squirrel monkey	2017-01-11	F	spleen tissue	1/2 sister with 2427; same Sire
KCCMR	2269	Saimiri boliviensis	Bolivian squirrel monkey	2017-01-11	F	spleen tissue
KCCMR	2560	Saimiri boliviensis	Bolivian squirrel monkey	2017-01-11	M	spleen tissue
KCCMR	2233	Saimiri boliviensis	Bolivian squirrel monkey	2017-01-11	F	spleen tissue	1/2 sibling with 2212; same Sire
KCCMR	5161	Saimiri boliviensis	Bolivian squirrel monkey	2017-01-11	M	spleen tissue
KCCMR	3526	Saimiri boliviensis peruviensis	Puruvian squirrel monkey	2017-01-11	F	spleen tissue
KCCMR	2291	Saimiri boliviensis peruviensis	Puruvian squirrel monkey	2017-01-11	F	spleen tissue
SDZICR	KB17911	Saimiri boliviensis peruviensis	Peruvian Black-Capped Squirrel Monkey	2017-01-19	F	DNA	5 ug DNA at 20 ng/ul; should be 250ul
SDZICR	KB7456	Saimiri oerstedii oerstedii	Panamanian Red-Backed Squirell Monkey	2017-01-19	M	DNA	2.5 ug DNA at 50 ng/ul; should be 50ul
SDZICR	KB17915	Saimiri sciureus macrodon	Ecuadorian Squirrel Monkey	2017-01-19	F	DNA	2.5 ug DNA at 10 ng/ul; should be 250ul
SDZICR	KB18803	Saimiri sciureus sciureus	common squirrel monkey	2017-01-19	M	DNA	10 ug DNA at 25 ng/ul; should be 400ul

## Sheet: PCR format
	DNA Plate: 150ul at 5ng/ul
		1	2	3	4	5	6
	A	TLE	HeLa	MVZ Mamm 196088	2573	2269
	B	NE-8	KB 4544	H804 Liver DNA	2560	2233
	C	LSUMZ M-7827	UWBM# 75531	2514	5161	3526
	D	UWBM# 75532	NG05311	2427	2291	KB17911
	E	YPM MAM 015317	YPM MAM 015340	H604 Liver DNA	KB7456	KB17915
	F	MVZ Mamm 193661	MVZ Mamm 193685	2212	MVZ Mamm 196089
	G	6118	658	2240
	H	KB18803	LSUMZ M-4970	4248
		Sample order on gel
	#	Species	Common name	Origin	ID
1	1	Home sapiens	Human	ATCC	HeLa CCL-2
2	1	Callithrix jacchus	Common marmoset	NERPRC	cj393-99, A02-738
3	1	Saimiri s. sciureus	common Squirrel monkey	SDFZ	KB4544
4	2	Saimiri sciureus	common squirrel monkey	LSU Museum	LSUMZ M-7827
5	3	Saimiri sciureus	common squirrel monkey	Burke	UWBM# 75531
6	4	Saimiri sciureus	common squirrel monkey	Burke	UWBM# 75532
7	5	Saimiri sciureus	common squirrel monkey	Coriell	NG05311
8	6	Saimiri sciureus	common squirrel monkey	Kristof Zyskowski	YPM MAM 015317
9	7	Saimiri sciureus	common squirrel monkey	Kristof Zyskowski	YPM MAM 015340
10	8	Saimiri sciureus ssp.	common squirrel monkey	Chris C. Conroy	MVZ Mamm 193661
11	9	Saimiri sciureus ssp.	common squirrel monkey	Chris C. Conroy	MVZ Mamm 193685
12	10	Saimiri sciureus	common squirrel monkey	KCCMR	6118
13	11	Saimiri sciureus	common squirrel monkey	KCCMR	658
14	12	Saimiri sciureus sciureus	common squirrel monkey	SDZICR	KB18803
15	13	Saimiri boliviensis	Bolivian squirrel monkey	LSU Museum	LSUMZ M-4970
16	14	Saimiri boliviensis	Bolivian squirrel monkey	Chris C. Conroy	MVZ Mamm 196088
17	15	Saimiri boliviensis	Bolivian squirrel monkey	John A. Vanchiere	H604 Liver DNA
18	16	Saimiri boliviensis	Bolivian squirrel monkey	John A. Vanchiere	H804 Liver DNA
19	17	Saimiri boliviensis	Bolivian squirrel monkey	KCCMR	2212
20	18	Saimiri boliviensis	Bolivian squirrel monkey	KCCMR	2514
21	19	Saimiri boliviensis	Bolivian squirrel monkey	KCCMR	2240
22	20	Saimiri boliviensis	Bolivian squirrel monkey	KCCMR	2427
23	21	Saimiri boliviensis	Bolivian squirrel monkey	KCCMR	4248
24	22	Saimiri boliviensis	Bolivian squirrel monkey	KCCMR	2573
25	23	Saimiri boliviensis	Bolivian squirrel monkey	KCCMR	2269
26	24	Saimiri boliviensis	Bolivian squirrel monkey	KCCMR	2560
27	25	Saimiri boliviensis	Bolivian squirrel monkey	KCCMR	2233
28	26	Saimiri boliviensis	Bolivian squirrel monkey	KCCMR	5161
29	27	Saimiri boliviensis peruviensis	Puruvian squirrel monkey	KCCMR	3526
30	28	Saimiri boliviensis peruviensis	Puruvian squirrel monkey	KCCMR	2291
31	29	Saimiri boliviensis peruviensis	Peruvian Black-Capped Squirrel Monkey	SDZICR	KB17911
32	30	Saimiri oerstedii oerstedii	Panamanian Red-Backed Squirell Monkey	SDZICR	KB7456
33	31	Saimiri sciureus macrodon	Ecuadorian Squirrel Monkey	SDZICR	KB17915
34	32	Saimiri sp.	squirrel monkey	Chris C. Conroy	MVZ Mamm 196089

## Sheet: Genotypes
	Species	Common name	Source	ID	L-20858-sf38	L-20858-sf38	L-41345-sf42	L-41345-sf42	L-14244-Ta15	L-14244-Ta15	L-13801-sf36	L-13801-sf36	L-28542-subfam5	L-28542-subfam5	L-22230-Ta10	L-22230-Ta10	L-22541-Ta10	L-22541-Ta10	L-17745-sf38	L-17745-sf38	L-18890-subfam45	L-18890-subfam45	L-27738-sf37	L-27738-sf37	L-19386-Ta10	L-19386-Ta10	L-5992-sf38	L-5992-sf38	L-39699-sf36	L-39699-sf36	L-17782-subfam45	L-17782-subfam45	L-28209-subfam39	L-28209-subfam39	L-40618-subfam32	L-40618-subfam32	L-11531-subfam2	L-11531-subfam2	L-19685-subfam9	L-19685-subfam9	L-40335-subfam32	L-40335-subfam32	L-30367-subfam5	L-30367-subfam5	L-25770-subfam5	L-25770-subfam5	L-21370-subfam26	L-21370-subfam26	L-19933-subfam17
1	Home sapiens	Human	ATCC	HeLa CCL-2	0	0	0	0	0	0	0	0	0	0	-	-	0	0	0	0	-	-	0	0	0	0	-	-	0	0	0	0	0	0	0	0	0	0	0	0	0	0	0	0	0	0	0	0	0
2	Callithrix jacchus	Common marmoset	NERPRC	cj393-9, A02-738	0	0	0	0	0	0	0	0	0	0	0	0	0	0	0	0	0	0	0	0	-	-	0	0	-	-	0	0	0	0	0	0	1	1	0	0	0	0	0	0	0	0	0	0	0
3	Saimiri s. sciureus	common Squirrel monkey	SDFZ	KB4544	0	0	1	0	1	1	0	0	1	1	1	1	1	1	-	-	1	1	1	1	-	-	1	1	1	0	1	1	0	0	1	1	1	1	1	1	0	0	1	1	1	1	0	0	1
4	Saimiri sciureus	common squirrel monkey	LSU Museum	LSUMZ M-7827	0	0	1	0	1	1	0	0	1	1	1	1	1	1	1	1	1	1	1	1	-	-	1	0	1	1	1	1	0	0	1	1	1	1	1	1	0	0	1	1	1	1	0	0	1
5	Saimiri sciureus	common squirrel monkey	Burke	UWBM# 75531	0	0	1	0	1	1	1	0	1	1	1	1	-	-	1	1	1	1	1	1	-	-	1	1	1	1	1	1	0	0	1	1	1	1	1	1	0	0	1	1	1	1	1	1	1
6	Saimiri sciureus	common squirrel monkey	Burke	UWBM# 75532	0	0	1	0	1	1	0	0	1	1	1	1	1	1	1	1	1	1	1	1	1	1	0	0	0	0	1	1	0	0	1	1	1	1	1	1	0	0	1	1	1	1	0	0	1
7	Saimiri sciureus	common squirrel monkey	Coriell	NG05311	0	0	1	0	1	1	0	0	1	1	1	1	1	1	1	1	1	1	1	1	1	1	0	0	-	-	1	1	0	0	1	1	1	1	1	1	0	0	1	1	1	1	0	0	1
8	Saimiri sciureus	common squirrel monkey	Kristof Zyskowski	YPM MAM 015317	-	-	1	0	1	1	0	0	1	1	1	1	-	-	1	1	1	1	1	1	1	1	0	0	1	0	1	1	0	0	1	1	1	1	1	1	0	0	1	1	1	1	0	0	1
9	Saimiri sciureus	common squirrel monkey	Kristof Zyskowski	YPM MAM 015340	0	0	-	-	1	1	0	0	1	1	1	1	1	1	1	1	1	1	1	1	-	-	0	0	1	0	1	1	1	0	1	1	1	1	1	1	0	0	1	1	1	1	0	0	1
10	Saimiri sciureus	common squirrel monkey	Chris C. Conroy	MVZ Mamm 193661	0	0	1	0	1	1	0	0	1	1	1	1	1	1	1	1	1	1	1	1	-	-	1	0	-	-	1	1	1	0	1	1	1	1	1	1	0	0	1	1	1	1	0	0	1
11	Saimiri sciureus	common squirrel monkey	Chris C. Conroy	MVZ Mamm 193685	0	0	1	0	1	1	0	0	1	1	1	1	1	1	1	1	1	1	1	1	-	-	1	1	1	1	1	1	1	0	1	1	1	1	1	1	0	0	1	1	1	1	0	0	1
12	Saimiri sciureus	common squirrel monkey	KCCMR	6118	-	-	1	0	1	1	0	0	1	1	1	1	1	1	1	1	1	1	1	1	-	-	1	0	1	0	1	1	0	0	1	1	1	1	1	1	0	0	1	1	1	1	0	0	1
13	Saimiri sciureus	common squirrel monkey	KCCMR	658	0	0	1	0	1	1	0	0	1	1	1	1	-	-	1	1	1	1	1	1	-	-	1	0	1	0	1	1	1	0	1	1	1	1	1	1	0	0	1	1	1	1	0	0	1
14	Saimiri sciureus sciureus	common squirrel monkey	SDZICR	KB18803	0	0	1	0	1	1	0	0	1	1	1	1	1	1	1	1	1	1	1	1	-	-	0	0	1	0	1	1	0	0	1	1	1	1	1	1	0	0	1	1	1	1	0	0	1
15	Saimiri boliviensis	Bolivian squirrel monkey	LSU Museum	LSUMZ M-4970	0	0	1	0	1	1	1	0	1	1	1	1	-	-	1	1	1	1	1	1	-	-	1	1	1	0	1	1	1	0	1	1	1	1	1	1	1	0	1	1	1	1	1	1	1
16	Saimiri boliviensis	Bolivian squirrel monkey	Chris C. Conroy	MVZ Mamm 196088	1	0	1	0	1	1	0	0	1	1	1	1	1	1	1	1	1	1	1	1	1	1	1	0	1	0	1	1	0	0	1	1	1	1	1	1	0	0	1	1	1	1	1	1	1
17	Saimiri boliviensis	Bolivian squirrel monkey	John A. Vanchiere	H604 Liver DNA	1	1	1	0	1	1	1	1	1	1	1	1	1	1	-	-	1	1	1	1	1	1	-	-	1	0	1	1	1	0	1	1	1	1	1	1	1	1	1	1	1	1	1	1	1
18	Saimiri boliviensis	Bolivian squirrel monkey	John A. Vanchiere	H804 Liver DNA	1	1	1	0	1	1	1	0	1	1	1	1	1	1	1	1	1	1	1	1	1	1	1	1	1	0	1	1	1	0	1	1	1	1	1	1	1	1	1	1	1	1	1	1	1
19	Saimiri boliviensis	Bolivian squirrel monkey	KCCMR	2212	1	1	1	0	1	1	1	1	1	1	1	1	-	-	1	1	1	1	1	1	1	1	1	1	1	0	1	1	1	0	1	1	1	1	1	1	1	1	1	1	1	1	1	1	1
20	Saimiri boliviensis	Bolivian squirrel monkey	KCCMR	2514	1	1	1	0	1	1	1	0	1	1	1	1	-	-	1	1	1	1	1	1	-	-	1	1	1	0	1	1	1	0	1	1	1	1	1	1	1	1	1	1	1	1	1	1	1
21	Saimiri boliviensis	Bolivian squirrel monkey	KCCMR	2240	1	1	1	0	1	1	1	1	1	1	1	1	1	1	1	1	1	1	1	1	1	1	-	-	1	0	1	1	1	0	1	1	1	1	1	1	1	1	1	1	1	1	1	1	1
22	Saimiri boliviensis	Bolivian squirrel monkey	KCCMR	2427	1	1	1	0	1	1	1	0	1	1	1	1	1	1	1	1	1	1	1	1	-	-	1	1	1	0	1	1	1	0	1	1	1	1	1	1	1	1	1	1	1	1	1	1	1
23	Saimiri boliviensis	Bolivian squirrel monkey	KCCMR	4248	1	1	1	0	1	1	1	1	1	1	1	1	1	1	1	1	1	1	1	1	1	1	-	-	1	0	1	1	1	0	1	1	1	1	1	1	1	1	1	1	1	1	1	1	1
24	Saimiri boliviensis	Bolivian squirrel monkey	KCCMR	2573	1	1	1	0	1	1	0	0	1	1	1	1	1	1	1	1	1	1	1	1	1	1	1	1	1	0	1	1	1	0	1	1	1	1	1	1	1	1	1	1	1	1	1	1	1
25	Saimiri boliviensis	Bolivian squirrel monkey	KCCMR	2269	1	1	1	0	1	1	0	0	1	1	1	1	-	-	-	-	1	1	1	1	-	-	1	1	1	0	1	1	1	0	1	1	1	1	1	1	1	1	1	1	1	1	1	1	1
26	Saimiri boliviensis	Bolivian squirrel monkey	KCCMR	2560	1	1	1	0	1	1	0	0	1	1	1	1	1	1	1	1	-	-	1	1	1	1	1	1	1	0	1	1	1	0	1	1	-	-	1	1	1	1	1	1	1	1	1	1	1
27	Saimiri boliviensis	Bolivian squirrel monkey	KCCMR	2233	1	1	1	1	1	1	1	0	1	1	1	1	1	1	1	1	1	1	1	1	1	1	1	1	1	0	1	1	1	0	1	1	-	-	1	1	1	1	1	1	1	1	1	1	1
28	Saimiri boliviensis	Bolivian squirrel monkey	KCCMR	5161	1	1	1	0	1	1	1	1	1	1	1	1	-	-	1	1	1	1	1	1	1	1	1	1	1	0	1	1	1	0	1	1	1	1	1	1	1	1	1	1	1	1	1	1	1
29	Saimiri boliviensis peruviensis	Puruvian squirrel monkey	KCCMR	3526	0	0	1	0	1	1	0	0	1	1	1	1	1	1	1	1	-	-	1	1	1	1	1	0	1	0	1	1	1	0	1	1	1	1	1	1	1	0	1	1	1	1	1	1	1
30	Saimiri boliviensis peruviensis	Puruvian squirrel monkey	KCCMR	2291	0	0	1	0	1	1	0	0	1	1	1	1	1	1	1	1	1	1	1	1	1	1	1	1	1	0	1	1	1	0	1	1	-	-	1	1	0	0	1	1	1	1	1	0	1
31	Saimiri boliviensis peruviensis	Peruvian Black-Capped Squirrel Monkey	SDZICR	KB17911	0	0	1	1	1	1	0	0	1	1	1	1	1	1	1	1	1	1	1	1	1	1	0	0	1	0	1	1	0	0	1	1	1	1	-	-	0	0	1	1	1	1	1	1	1
32	Saimiri oerstedii oerstedii	Panamanian Red-Backed Squirell Monkey	SDZICR	KB7456	0	0	1	1	1	1	0	0	1	1	1	1	-	-	1	1	1	1	1	1	1	1	1	1	1	0	1	1	0	0	1	1	1	1	1	1	0	0	1	1	1	1	0	0	1
33	Saimiri sciureus macrodon	Ecuadorian Squirrel Monkey	SDZICR	KB17915	0	0	1	1	1	1	0	0	1	1	1	1	1	1	1	1	1	1	1	1	1	1	-	-	1	0	1	1	0	0	1	1	1	1	1	1	1	0	1	1	1	1	1	1	1
34	Saimiri sp.	squirrel monkey	Chris C. Conroy	MVZ Mamm 196089	0	0	1	1	1	1	0	0	1	1	1	1	-	-	1	1	1	1	1	1	1	1	-	-	1	1	1	1	0	0	1	1	1	1	1	1	0	0	1	1	1	1	1	1	1
[truncated: 725 more columns]
