# Supplementary material for: Recently integrated Alu insertions in the squirrel monkey (Saimiri) lineage and application for population analyses
Source: Mob DNA. 2018 Feb 12;9:9. doi: 10.1186/s13100-018-0114-7 (PMC5808450; doi:10.1186/s13100-018-0114-7)
Supplement: Supplementary file 2 — An excel file showing Alu element subfamilies in the [saiBol1] genome with 0% to 2% divergence from their respective consensus sequences and the number of members per divergence category. A separate worksheet shows the numerical values for K = 3 Structure analysis. (XLSX 19 kb) [file 13100_2018_114_MOESM2_ESM.xlsx]

## Sheet: SubfamiliesWithYoungAlu
	0	0.5	1	1.5	2
AluTa10	0	0	0	3	6
AluTa15_sf1	0	4	38	108	154
sf36	0	0	9	46	90
sf37	0	0	9	43	46
sf38	0	0	6	20	41
sf42	0	0	7	15	24
sf44	0	0	9	47	59
sf46	0	0	6	19	43
sf47	0	0	3	24	30
sf51	0	0	4	17	37
sf52	0	0	3	16	32
sf53	0	0	0	2	1
sf62	0	2	11	53	97
sf63	1	12	139	573	931
sf65	0	0	0	0	1
sf66	1	0	4	34	45
sf71	0	0	5	7	8
sf73	0	0	15	54	92
sf76	0	0	0	1	3
sf82	0	5	48	111	141
sf85	0	0	1	1	2
sf86	0	0	13	31	54
subfamily0	0	0	1	3	7
subfamily11	0	0	1	2	5
subfamily12	0	3	2	13	4
subfamily13	0	0	0	1	1
subfamily14	0	0	0	2	5
subfamily15	0	0	0	3	4
subfamily17	0	0	0	0	1
subfamily18	0	0	0	0	1
subfamily2	0	0	0	2	1
subfamily21	0	0	0	1	0
subfamily26	0	1	1	8	7
subfamily27	0	0	0	0	1
subfamily29	0	0	1	2	4
subfamily30	0	0	0	0	1
subfamily32	1	3	4	5	9
subfamily33	0	0	0	1	0
subfamily36	0	0	5	7	9
subfamily37	0	0	1	6	1
subfamily39	0	1	0	2	3
subfamily4	0	6	18	87	128
subfamily40	0	0	0	0	1
subfamily43	0	0	0	6	4
subfamily45	1	0	0	1	1
subfamily5	2	12	30	113	100
subfamily7	0	0	0	0	1
subfamily9	1	0	1	3	4
							Total
	7	49	395	1493	2240		4184
